# Supplementary material for: Time Trends in Treatment Strategies and Survival of Older versus Younger Patients with Synchronous Metastasised Melanoma—A Population-Based Study in the Netherlands Cancer Registry
Source: Cancers (Basel). 2022 Oct 7;14(19):4904. doi: 10.3390/cancers14194904 (PMC9563569; doi:10.3390/cancers14194904)
Supplement: Supplementary file 1 [file cancers-14-04904-s001.zip]

Archive with 1 entries (1 files):
- cancers-1906690-supplementary.pdf
